# Supplementary material for: Healthcare Use during the Last Six Months of Life in Patients with Advanced Breast Cancer
Source: Cancers (Basel). 2021 Oct 20;13(21):5271. doi: 10.3390/cancers13215271 (PMC8582356; doi:10.3390/cancers13215271)
Supplement: Supplementary file 1 [file cancers-13-05271-s001.zip]

Archive with 1 entries (1 files):
- cancers-1413417-supplementary.pdf
